# Supplementary material for: Putative Monofunctional Type I Polyketide Synthase Units: A Dinoflagellate-Specific Feature?
Source: PLoS One. 2012 Nov 5;7(11):e48624. doi: 10.1371/journal.pone.0048624 (PMC3489724; doi:10.1371/journal.pone.0048624)
Supplement: Figure S3 — Multiple alignment of Type I and Type II KS domains from prokaryotic and eukaryotic PKS and FAS. Fifty-nine taxa representing Type I and Type II KS domains were in silico translated and aligned using the MUSCLE algoritm included into MEGA 5.0. If no GenBank accession numbers provided information can be get from *John U, Beszteri B, Derelle E, Van de Peer Y, Read B, et al. (2008) Novel insights into evolution of protistan polyketide synthases through phylogenomic analysis. Protist 159: 21–30. doi:10.1016/j.protis.2007.08.001. (TXT) [file pone.0048624.s003.txt]

*John U, Beszteri B, Derelle E, Van de Peer Y, Read B, et al. (2008) 
  Novel insights into evolution of protistan polyketide synthases through phylogenomic analysis. 
 Protist 159: 21�30. doi:10.1016/j.protis.2007.08.001.


>1_A.ost_ac0019_gi|JX068836
-NLTAICAISIQACGKMTDHEKEWTAYMSGCD-----------------GQLEMPLSR-FDYRPYYSE---EVDMPWGTYVKHFSVQ-EGIDLFDNRCFEISNMESEAMDPIARQVMEVGYLSVFKIGITKKYCN-------------TNPIHASVSVGC-DKQEWIQMPNVPSSV-------ATNNQLAIIANRFNYVFNLKGGSYVCDTACSSSLVAAHLG--------------KMNLLERRWDPLEWHLGLGAGLTLTVGSFIASCASHMLSPG------GRCFTFNSTANGYNRGDGTAAMLLK-------------AGENDDQRMCYFRGSQIGQDGRSASMSA-PNGPAQEKCIWGAIREARMAAPESTVWECHGTGTSLGDPIEVGAVRKVQIKQKR--------TEPLMIASSKSNFGHLEGSAAAMAMNKC-ILVVMRITGAATQHVKTLNPHLDHAAFEAIFSTEH-----QPYKY-----------KQGHCQVSSFGVGGTNGHAIF------------
>2_A.ost_ac0038_gi|JX068837
GEQVTVNSMYCRYGTGADGKFQFWNGVGKAGCD----------------GLTDIPFVR-WDHSMYWDP----DSQFGGSYTRHGCFGIEGVDLFDCKFFEISPAEAKGMDPCQRQVMEVSYMALLEGGWDKRSLQ-------------RESAHVGHFVGI-DKDDWMCMSAAGCLN-LSGAHGAAAAANAITSNRFSYSLNLKGASMTIDTACSSSLVCTHVS--------------KLHLRFKDFDPMPGSIVNGLNLMLYQGPFVGCCAAGMLSHE------GRSFTFNATADGYARGELCGAACFK-----------IKQWANDGQILGCLAGSQANQDGRSASLTA-PNGPAQEKCLNAVLRECHLTPTEVDCFECHGTGTSLGDPIEVGSFRKVMSATPR--------KEPLAITSSKSNVAHGEGGAGFCGLFKC-VLQVSHCEGSPNLHLRVKNPHLDMEGFPCQMLSET-----VLMRE-----------DSAYTGVSSFGFGGTNAHAEAWG----------
>3_A.ost_10-x_J14_gi|JX068838
-ERVNIVAGTERFPGNCENCNETICMFNQGTD-----------------TLCEVPFMR-FDKDLYCMEDRDAILWGKAYVMHGSFVADDLLISFDNEFFGYSVEEAEAIAPSQRWVLEVGYETLYKAGWSKKDLL---------------GQRIGTFIGD-SCGEWNQIYWKQDKH------VYSCNLNAVTCTRLASCLNLTGPNVSVDTACSASLVAANSAMHMMRRHTYRKKDEMPLTYQRPQSELNYAVCMGILCMIHPAGWIGECSATMLSMR------GRCFTFDSSADGFIRGEGCCSAYIR-------SDHDDHRTDPSDRPLATVMGSATNQDGRSASLTA-PHGPSQQECIRQCLREGNLPCGEVMLTECHGTGTALGDPIEVGANRGVMFGNRD---------LPLMHCTSKSHVGHEEANAGTCGLLKV-MLMLNQGCATPNPHLRALNPHLDVHDYPVIFINEI-----CCTQM-----------QNQVYGVSSFGFGGSNSRADCWAE---------
>4_H.capsa_HTE5908_gi|JX068839
-EQVNIVNMSTRLMCNWDEVDGYRAGLYGGGD-----------------GGVEIPILR-WDVNMYYNP-DDATRMPGQTYLKHQAFV-EGLELFDNKYFEINANDAKVMDPMQRHVLEVGAQCLFKMGITKKTSN-------------RTPHHAGCSAGL-DKDGWDKSAAELYNC------QGGTNVQAIISNRFSFIFNLKGPNYVADTACSASLAATHLA--------------KYTLADREIDKIEFHVAIGIHQCFLPWGMEGYGPKMHW---------ARCLTFNDSANGYMRGDGCSGVTLK-------------WGDLPEERDAVWRASRVGQNGRSATMTA-PNGIAQEEVITKAVKEAKISPIESCIWNCHGTGTSLGDPIEVGGVRRVQIKEQR--------QTPLLLLTNKTTTGHLEGGAAMTTIIAA-ALQVKAATATALCHF--------------------------------------------------------------------------
>5_H.capsa_HTE6310_gi|JX068840
-EQITIGGMYCRYGSGSEGREQLWASVGNAATD----------------GLVEVPFLR-WDHGPYWDP----ESVRGGAYTKHGSFGIEAVEMFDNKFFEISPGEARSMDPCQRQVMEVSYIALMEGGWDKRSLQ-------------RAPANIGHFVGI-DKDDWLCMSTAGMID-LSGATGAAAAANAITSNRFSYSMNLKGASMTIDTACSSSLVCTHVS--------------KLHLRYKDNEIMPASVVNGLNLMLFPGPFVGCCAAGMLSHE------GRCFTFNSTADGYARGELCGALLFK-----------AKQFNPDDGGLCCLAGSQTNQDGRSASLTA-PNGPAQEKCIAAVLKEVGLTPTEVDCIECHGTGTSLGGPIEVGSFKKVMSVTPR--------VEPLVTGAHKSNMAHGEGGAGLCGFFKC-CTMVMHCQAAANCH---------------------------------------------------------------------------
>6_K.brev_KB2006_gi|148536475:332-749
---ISVMSMYCRYGGGVNGREHYWAAAGKAGID----------------GATEVPTQR-WDNSVYFDP----DMTRGGTYTKHGTFGIDGVDMFDCKFFDISPAEARGMAPTQRQVMEVSYMALAGAGFDKKQLQ-------------RKSENIGHFVGI-DKDDWLQMAPTLNEE-SGGSFGAAGAADAITANRFSFSLNLKGASMQIDTACSSGLVCIHVS--------------KLHLRMQEWDPMPASIVNGLNLMLHPGAYIGCSAANMLSHE------GRCFTFNATADGYERGELCGAIAFK-------------QKPFDDEAFNCLAGTQANQDGRSASLTA-PNGPAQERCLQAVLRESGMSPSEIDIFECHGTGTSLGDPIEIGSFRKVMSITER--------KDPLYIASSKSNICHGEGGAGVAGFFKC-CMQTQHCESSPNLHLKILNPHLDLDGFPCQPLTET-----NTCRE-----------MAAYCGVSSFGFGGTNAH---------------
>7_K.brev_KB1008_gi|148536473:318-719
-----------------------GSDVVTEVP-----------------SMRWDHSAI-YDPNPMGWK----TPGHPTTHCRHGSYV-DGVEFFDNKLFGLSPAEAKGMDPSQRCLLECAYGALHSSGIRKSKMM---------------NSTTGIYLGI-SFSEWDYTERDKDPL-----LAQQVVIEAICCGRVSFCLGLKGACLSIDTECCSALTSVANA-------------SEAVALKGRGRYQEHSIGAAVYLQLAKAYWAIWSAAGILSGK------GRCFTWDQSAEGGVRSDGLGALVVK----RAIDIVDGEVIQDEPDHFGVIYGAGMVHSGQMATLHA-PNSISIQESLRESVRRGDIQAFDVDAVECHGDANLLCDAVEVAAINKGLRDGNS--------YEMLALTAGKTNVGNAKEAAGLYQIMKV-ICAARMGTMPGNQHLCQLNPHLDLEDTSVHLLTEP-----LEFRL-----------KSCFQHAFARGMGGTNTSLL-------------
>8_K.brev_KB4825_gi|148536477:298-724
--QRLAITGLSQRIASTWDVEEFANYLTAGLD-----------------TVVEVPVTR-WDYSTCYDS----TSPEPW---KSFKTS-CRHMSFADGAELLSPSESAGMDPVQRWTLECGYEAALKSGFTKKFLM---------------NSFGGVYCAAESYSEWNICPKPAMEG---GAVAATGAAPSVVCGRVSFIFGIKGPCQAMSMEECGAHLVAYMA-------------CQAISERGRYVKPPWSLFGGGYFCLSVTAWFPVEASGHLTKI------GRAKTFDNYADGSVRGDGLSYALVK--RHVEVVDGQAVIKADAEKNFGVFAGGFSQHNGKTKFGT--PSGAAMAECLYSAMRTALLEPSDIDCSECSGTGHFFCDAVEGISYKRTFRNDAD------TEEQPFLLGAVKSNVGNSIDGAGMASLIKL-LYNLRNGFMTPNLHVLELNPNMEAVDCPVAPISEA-----LSFRT-----------RVTYGNLFGTCYAGLNVSMIF------------
>9_K.brev_KB5361_gi|148536481:335-755
-DPVTVCALATRYAMGCDNPSKCWMAFRHGGWD----------------TFIEFPKLR-WDLDIYYMQ--DAGPESGLSYTRHGGFS-DGIELFDNKFFDISPAEAKGMDPTQRQVLEVSYIALSGAGYEKKKLM-------------TKPLHCGMWVGL-DKNEWSSIPKDIAGG-----FGASSSANAITSNRFSYVMNMKGASMTIDTACSASLVCTHTA--------------KLYLLHKQWDPVEACITCGVNLLLSPLSFVGCCGAGMLSHN------GRCFTYNQSADGYARGESTAAHCMK----------EQTLQSWTMENLVMCAGSQVNQDGRSASLTA-PNGPSQEKCNLAVMREAGLTGPEVDCTECHGTGTSLGDPIEIGAYQKVLSVIPR--------SEPVAISTGKSNIGHCEGSAGVGGFIKC-VEMCMHCETTPNCHLSALNPHLDMTGFPGRLMSEG-----LAYRY-----------PTSYNGVLSFGFGGTNACA--------------
>10_K.brev_KB6736_gi|148536485:51-448
---------------GVSKPEEYWAMLQEGAD-----------------VVIPVPVQR-WDTNMYYDP-----EGGDKMYVNHFGMI-TDFEYFDNEFFGLSLEYSNTIEPASRKSLESGYYALASAGWTKKSLN---------------NAEIGVHYGS-GGTDWAILYASGITAQKPDPQGLMNPRIDFCNNRLAWLLGLRGPVINMDTACSASLSATAIC------HSKMRPQEPNSMMAACARQIKCGLVQGINGIFEPTFPTNLCKAGMLTHK------GRCFTFDQSADGFGRGDGCSAMYWE------------AHSRETLTRYAMLSGTCINQDGRSASLTA-PNGPSQQECIRHSLREADITPLDIHMQELHGTGTALGDPIEVGALRATMMKVGG-----KIREHPLVKTSSKSNLAHTEGNAGISGLMKC-VLMGCHSVASPGLHLRMYNSHIEYAGYPVLFNPDT-----VDQNV-----------DW-------------------------------
>11_K.brev_KB6842_gi|148536487:108-525
--------GMAHDFPGYSDRDEFYAGLMAGAD-----------------VITELSSDR-WDKGSYWDE----DPAKGLCYSFHFGNT-ATVHWFDNKMFDLSANEAGGMAPEQRKALELSWTAFVEAGYTRKTLM---------------KSLTGVYIGS-PMSEWSLC----------PAQNGMGADNSSLCGRVSYVFGLMGPTMVLDTEGSSTLSSVYHG--------------MTSLNARPKPMNDMAWVAGDYFSTWAGNWVFKAKLKWLTRM------GRCFSYDENADGYCQSEGAGGFFCD----MTTEEVDGQEIAKDGNVVATLINGATRNDGRSASMIA-PNAPQLQELHYLLSERAGISPLDIDAVDLHGFGKLLCDSVEATATAKALRDENL---YTIVDENVLGLAAMSTNNGNAVASHGAMGLLKI-IMAMKWGTIHPSQHLRQLNPYIDFDSKPVVHGTEL-----LEIKT-----------DCSFHVVTNHGVGGTNAGILIQ-----------
>12_C.muris_Type_1_FAS__gi|209880347:3185-3620
-----IVGMACRLPGGANTPQGLWTSLINGYSVNPLTNRHINSIDGTFCAVRDIPLSR-WNNLLFYNS---DPDMAGKSYTNKGCFM-DAVELFDNQKFKIPNIEANYMDPQQRILLEISYEALVDASYSEETLL---------------GANIGVFVGC-CSNDWSFLQNRRIMA----PFTGTGAANTTISNRVSFVFGLKGPSMTVDTACASSLTAMCVA--------------MDCFKNDECNG---AIVGGVHNLLSPNLFIAFSKARMLSPN------GFCKTFDSSANGYVRGEGCGTIVML---------KASEYAKRKTPILGVIKGWACNHVGRSVSLTA-PNGPSQSNVISSALSKAKLQPNQIDYIETHGTGTSLGDPIEIGALKNIFGGSNR--------DSPLVLGALKTNIGHLEGAAGISGLIKL-ILVLQHRKAPKIAHLKNLNPHIDIEGFNVLLPQNL-----LSLSN---------AKKKLVGGVSGFGFGGCNAHVIVEAP---------
>13_C.muris_Type_1_PKS_gi|209877909:863-1304
--VISAISTHLPGSWYRNSYSEFWELLCSGKT-----------------ATRSVPYGRWDTLRYHNGKAYTFDLTNKQSYYTDIGGFLNGVEYFSYGKFKISEKEALLMDPQQRLVVSNVYNITKNIGNYQNNLI-------------------GVYIAS-CSNDWSQILSSSGTE-P-SAYTSTGSSPSILANRISFINNFTGPSITVDSACSSSLVAIDVA--------------LHHLNSNSCSC---AIVVGVNTILNPAVYASFCKSRMLSIS------GVCKPFDGSADGFVRGEGCIAIAIE-------------SSNLATRKIATITASSVKQDGKSTTLTA-PKGISQQITIQTCLLNANLHPQHIHYVESHGTGTPLGDPIEISALSKVFLKEDGKRRIFHDREVPLVIGAVKANIGHLEGAAGMAGVLKT-ILLMSKRYCPGITNFNYLNQHINTLLANNEDSKKLGFLFNKTNNGITFEELGYERGELLNCGISSFGFGGTNAHVILSE----------
>14_C.parvum_Type_1_FAS_gi|66359216:887-1309
---IVVVGMSCSFPGGSSTPGEFWSLLQSGVD-----------------AIGEIPKSR-WNIDEYYST---DLDLENKMYTKEGGFI-ENIDQFGASFFKISHAEARSMDPQQRIFLEKSFEALKDVGYTIDTLK---------------KRNISVFAGC-CSNDWTHVCKSEANS-NIGTYAATSHAASIIANRVSYTLGLTGSSVTVDSACSASIVALHVS--------------LQEISTGQCEA---AVVGGINLMLSPQITVALCKARMLSMD------CRCKSFDAAANGYVRGEGVGVLVLK----------TMENANNGEKIYSVIKGSSVNHNGRSASLTA-PNGISQQNVINSALEYAGIRPNDIGYIEAHGTGTSLGDPIEVSALKSIFSRTRD-------SGKPLIIGAVKTNIGHLEGAAGMAGIFKV-ILSLINDTVPPNLHFKNINPHINLKGFPVIIPTSN-----IALQT--------YDGSKTCAGVSAFGFGGTNAHAIFE-----------
>15_C.parvum_Type_1_PKS_gi|66357394:840-1277
--VISGINAHLPGFSSNNPFVKLWEVMMNSAN-----------------VFSPVPHER-WNAYCFNEKKSISAIQKIKNYYTDTGAYIIGSEFFDLEKFKILPIEVEHMDPQQRLLLRGTEKILKHVELPTNNST-------------------GVYIGC-CSNDWSQIISNSTHL---SVYSGTGASPSILANRISFYNGFAGPSITIDTACSSSLVALDIA--------------LHHLQQNITNT---AFVAGVNSILNPNIFVSLCKAKMLSDT------GKCSPFDESANGFVRGEGCIIVCIQ-------------HISIAKKKIATILGTYVNQDGKTTTLTA-PKGPSQVSAIRNCLGISGMHPSEINYIECHGTGTPLGDPIEAGAIMSVFKTHNEYQYNVTHMNSNIVIGAFKSNIGHLEGAAGLAGLLKV-LLVMSRRFFPGIGNLININTHIKKLLNDKTNHNRI--IFPNMNEGKYFSEIGIEETQVLRSGISSFGFGGTNSHVIIEE----------
>16_T.gondi_Type_1_FAS_gi|237841907:912-1336
----AIIGAACNLPGGTTSLNAFWDLLMCGVD-----------------AIAEVPRSR-WDVEEYFDP---DPGADGKAYVREGGFI-EDAEMFDAAFFRISPSEAKSMDPQQRLLLEVAYESLYDSGYTREGLQ---------------RASVGVFVGC-CSNDWYQVCSQLELG--ISSYTTTSYAPSIIANRLSYTFGLLGPSMTIDTACSSSLVALHIA--------------AQELQGGSCMS---AVVAGVNLMLSPHITVAFCKSRMLAPD------ARCKTFDASANGYVRGEGLGSIVMK---------RLSQAEKDDDRILCILRGTAVNHGGRSASLTA-PSGPSQQRVIRTALRQAELTPGDIYFVETHGTGTSLGDPIEVGALKSVFGASRD------AKTKPLILGAAKTNIGHLEGAAGIAGVLKA-MLALRYKHIPPNLHFKQMNPHIDVREFNVVVPTAP-----MAFPR--------EDGGRLFAGVSSFGFGGANGHVILQEA---------
>17_T.gondi_Type_1_PKS_gi|EEE28792.1:912-1336
----AIIGAACNLPGGTTSLNAFWDLLMCGVD-----------------AIAEVPRSR-WDVEEYFDP---DPGADGKAYVREGGFI-EDAEMFDAAFFRISPSEAKSMDPQQRLLLEVAYESLYDSGYTREGLQ---------------RASVGVFVGC-CSNDWYQVCSQLELG--ISSYTTTSYAPSIIANRLSYTFGLLGPSMTIDTACSSSLVALHIA--------------AQELQGGSCMS---AVVAGVNLMLSPHITVAFCKSRMLAPD------ARCKTFDASANGYVRGEGLGSIVMK---------RLSQAEKDDDRILCILRGTAVNHGGRSASLTA-PSGPSQQRVIRTALRQAELTPGDIYFVETHGTGTSLGDPIEVGALKSVFGASRD------AKTKPLILGAAKTNIGHLEGAAGIAGVLKA-MLALRYKHIPPNLHFKQMNPHIDVREFNVVVPTAP-----MAFPR--------EDGGRLFAGVSSFGFGGANGHVILQEA---------
>18_E.hux_PKS_KS02_632099_*
---VQVAGLAIRLPLGQTTRAAASRMSLCGGD-----------------VVSVVPSTR-WSDEGLDTL-----QGLVAQRVRFGGFI-FRADLFDNAFFGVSAAESRAIDPQQRVLLESGYEALHAAALGKQQLA---------------GSCTGVFVAI-AANDWTDVVKRSPIG-R-SVYAATGSAMSVASGRISFALGLQGPCASIDTACSAGLVANHSC--------------LRVVQNGECAT---GLVSAVNIMLLPDVSLAFAIAGMTSAK------GHCHTFDRSADGYVRGETSCATVLR----------------AARAGTLAVAGSCVRQDGKSASLTA-PNGQAQRGLLLDALADGAAAARDVACLEAHGTGTELGDPVEAGSMSASLLGARK---------CPLAVGSIKASVGHAEPGAGAAGLLRL-AAGLLGAWTPPNAQLRALNVHVGEAIGAAACACSL-----PSQAA----SLPAASGTARLGGVNSFGYSGTIAHTLL------------
>19_E.hux_PKS_Contig378_fr3_609_1019_*
-----------RGPGGSHGRTKMWQAIATGRD-----------------ALGLVPVTR-WDDTSRFGT-----SPQLLDRQRHGGFL-RDADLFDNALFGISPAEAAAMDPAQRLALEGGYEALHGCGLAKAGLL---------------GSLTGVFLGM-WAPEYQEIFQQSKQA-G-SVYAATAVGCSMTCGRVSFALGLQGPCLSIDTACSSGLVAAHYA--------------ARSVQSAECEQ---AVACGVNMVFSRGVSAAFAMAGMTSAK------GRCHTFDARADGYARGEGCYAMVIQ---------------AADGTSVPVWCGSAVQQDGRSASLTA-PNGQAQRQLVAAALADASTLPGALSAYEAHGTGTPLGDPIEVRSLAAAVLAQRP-------DAAPVLIGSSKANYGHGEPAAGACGLACL-TLELMTAHAPPNAQLCKMNPHVSAVMASTTAGVVPAQLTAMPGAV----------AERGLGGVSSFGANGTIAHAVIEA----------
>20_E.hux_PKS_KS10_632072_*
---------------------KVWAMGSTGKN-----------------SIVPVPMTR-WNPDDMTNTVYDTVSDVVIDRQRNAGFL-LDSDLFDNAFFSISPSEAAVMEPSQRLALEKSYEALHGTGYSKADLI---------------GSLTGVWVGM-WASEYTEVLRQSKGA-S-TVYAATSSTCSVACGRISFALGLQGPCSAIDTACSSGIVAAHDC--------------LRAVQNTECKT---GLVVGINMIFSQWTSMMMATAGMTSPK------GRCHTFDARADGYARGEGIYAVSLQ---------------ASGDATRPVMHGCAIQQDGKSASLTA-PNGQAQIQLMRAGMADAGTPPAELSCYEAHGTGTPLGDPIEVRSTKAAILAGRG-------DAEPLQIGSVKANCGHGEPAAGVLGIIRL-AMGLMAGQAPPNAQLRVMNEHVASTMEGSAAGAMPIQLAGLPKLP--------NRAPNYAGGVSSMGYAGTIAHAVIEAP---------
>24_O.tauri_Type_1_FAS_gi|308801056:1548-1934
-------------------------------------------------DAVSMPSYWRWDADYWMDV-------RNTALPRSGGFM-EQLIAFDNELFGIPSVESLLLDPQQRTLLECTFTLEHLSRNVVEQSD-----------------KLNVFVGI-TTSNYKPDVISRYWG-SFHSTMGTGNFPSVAAGRISFTFGFAGRSISVDTACSSSLVACSLA--------------FECWNQQPVNS--FSLVCGSMIIVSPAVVIDRFVSNMLSMD------CRCKTFSADADGFVPGEATCAVALK----------SVKTTGKKRVCGVQIAGTAVNQDGRSASLTA-PNGPSQQALQQAAMIIARLRGSDADGLHMHGTGTPLGDPIELGAASMTFAESNL------------SIEASKSSIGHTETAAGIVALARTYATSMLSASLPQVHHLRGINPHCALTIDESKCKFHI-----PREKS------CTRSNHVRNVGVTAFAFQGTNAFAVV------------
>25_O.tauri_PKS_KSotauri_942980_941811_*
----------------------------NSGD-----------------AITCVPYMR-WDNTWF-------REREKSLLPSFSGFL-INYELFDSNMFGISSSEAFLMDVQQRSILEGVVATRIARNVMVDDAL--------------DDNATGVYCAI-SSMQYHVEIVNYYLPNNASPFVATGNTLSVAAGRVSFLFCLRGPCFSLDTACSSSIVATHLT--------------MEGLRQGDCSS---AHICGVITILGPAVTAIFNASGMLAPD------GRCKTCDVAANGYVRGEARGVFLVD-----------AFDIDSMNQSGVAIIGSAINQDGRSSSLTA-PNGPSQQAVMKAALCNSEITGRDLQKLQLHGTGTPLGDPIEVGATVAVLQRPQG---------DPLSLEAIKSHVCHTETASGMVALMQP-LVSLVQSTVEQVLHLRWVNPHVESIVGRNATHVSL-----PRQNL---------ARNTKMCGISSFAFQGTNANSI-------------
>26_O.lucimarinus_PKS_opPKS1_KS_003_*
-----------------------------------------------------------------ILS---DELGESDPRLKVGCFV-ESIVMFDWQGFRIGKAEAISMDPQQRLLLHCVSSLCLPKYT---------------------ISHTSVFIGI-AWMEYGEVMRTTTSV-PASALDATSQALSVASGRICFTFDLTGSAMSIDTACSSSLVAVHLG--------------VASVFQSECDS---TVTGGVNLILTETTTAMFLRAGMLAPD------GRCKTLDAAADGYVRAESCDTLLLS-------------PTANVNSESVWLCGTAVNQDGRTSSLTA-PNGPSQTRVIKSALANASTRPLEVRALEMHGTGTPLGDPIEVGGAMSVLGQAET-----------LRLHAIKTNMGHAECAAGMAGLISA-SRAVEMQRHTGIMHMRLLNVHAWHAMSINPSQEPN-----VAVPRSASASCQHVHKANAKTGTSSFAFQGTNAHAILSATARNSGCSCN
>27_O.lucimarinus_PKS_opPKS2_KS_003_*
------------------------------------------------------------------------------------GNF-LRCDELEFGLFGAPHSEWTTLDARQILLIESVHTIQLNNSSDVSLRT---------------LETTAVLVGA-QAVDSTDEHSVEIQY---NAYSGVASALSVLCGRVSYTFGMRGPSVCVDTACSSSLVAAHVA--------------SSHLRDGSCED---ALVAGVSVNVGIGTFLVATAASMLSFD------GRCKTLDASADGYAKGECCVVLRVSVDGASAGAPKAPDLPNAESPSLALLEQTGVNQDGRSSSLTA-PNGPSQQALVADALLRSGLHGDALGRLEMHGTGTSLGDPIEVGAALEVLAPPTR-ADRAPSRGPALTLEGVKPRAGHCEPGAGAVGLLFA-MANLTERAVASLVHLRQLNPHVEAATRRNAPSPHA-RAPVLARQGMPRPDDGASEAGAADAARARVRRSGVSGFAFQGTNAHAIMARGP
>28_C.elegans_Type_1_FAS_gi|212642053:40-443
----IVISGVSGRFPRCDNVKMFGDMLLAGED-------------------LVTEDSLRWTPGFCDLP-------------KRHGKL-KVLNKFDAGFFQVTPKQANFMDPQVRLLLEASWEAMVDAGINPTDLR---------------GSKTGVFVGC-SASETSGMLTQDPDT-V-TGYTLTGCVRSMFSNRISYTFDLQGPSFSVDTACSSSLLALQLA--------------VDSIRQGQCDA---AIVAGAHLTLTPTAALQFLRLGMLTDK------GSCRSFDESGDGYCRTEGVAAIFIQ-------------RKKKAQRLYATVVHAKSNTDGHKEHGITFPSGERQAQLLQEVYSEAGIDPNSVYYVEAHGTGTKVGDPQEANAICEVFCSKRT---------DSLLIGSVKSNMGHAEPASGVCSLTKI-LLSIERQLIPPNLHYNTPNQYIPGLTDGRLKVVTE-----PTALP------------GGLIGINSFGFGGSNTHVILKAA---------
>29_D.melanogaster_Type_1_FAS_gi|221330659:144-548
--DEIAITGFSGRLPESSTIEEFKQNLFDGVD-------------------MVNDDPRRWERGLYGLP------------DRIGKLKDSDLENFDQQFFGVHQKQAECMDPLLRMLLELTHEAIIDAGLNPSDLR---------------GSRTGVYIGV-SNSETEQHWCSDADR-V-NGYGLTGCARAMFANRISFTFDFKGPSYSIDTACSSSLYALEQA--------------FSDMREGKVDN---ALVAGAGLILKPTMSLQFKRLNMLSPD------GSCKAFDESGNGYVRSDGCVVLLLQ-------------RTSAARRVYASILNVRTNTDGFKEQGITYPIGKMQNRLIRETYEEIGLNPADVVYVEAHGTGTKVGDPQEVNSITDFFCKDRT---------TPLLIGSVKSNMGHSEPASGVCSVAKI-LIAMEEGVIPGNLHYNKPNPDLYGLVDGRLKVVDR-----NLPWN------------GGIIGLNSFGFGGANAHVIL------------
>30_G._gallus_Type_1_FAS_gi|319655768:4-404
----VVIAGIAGKLPESENLQEFWENLLNGVD-------------------MVTEDDRRWKPGIYGLP-------------KRNGKL-KDIKKFDASFFGVHPKQAHTMDPQLRLLLEVSYEAILDGGINPTALR---------------GTDTGVWVGA-SGSEAAEALSQDPEE-L-LGYSMTGCQRAMLANRISYFYDFTGPSLTIDTACSSSLMALENA--------------YKAIRHGQCSA---ALVGGVNILLKPNTSVQFMKLGMLSPD------GACKAFDVSGNGYCRSEAVVVVLLT-------------KKSMAKRVYATIVNAGSNTDGFKEQGVTFPSGEMQQQLVGSLYRECGIKPGDVEYVEAHGTGTKVGDPQEVNGIVNVFCQCER---------EPLLIGSTKSNMGHPEPASGLAALAKV-ILSLEHGLWAPNLHFNDPNPDIPALHDGSLKVVCK-----PTPVK------------GGLVSINSFGFGGSNAHVIL------------
>31_B.subtilis_Type_1_PKS_gi|40058:333-758
------------RYPKAANIHEFWNNLKEGKD-----------------CVSEIPESR-WDWQRLEGI----TSPSGKDISKWGGFI-DDPDCFDPQFFRITPREAETMDPQERLFLETCWETIEDAGYTPKTLA--------KPKGRNKRQHVGVFAGV-MHKDYTLVGAEEASA---ENVFPLSLNYAQIANRVSYFCNFHGPSMAVDTVCSSSLTAVHLA--------------LESIRHGECDV---ALAGGVNLSLHPNKYMTYGVWDMFSTD------GHCRTFGKDGDGYVPAEGIGAVLLK---------PLRQAEEDGDRIYAVIKGSAVNHVGTVSGISV-PSPVSQADLIETCLEKTGIDPRTISYVEAHGTGTSLGDPIEIQGLVKAFRQYTQ-------DRQFCSIGSVKSNIGHAESAAGISGLSKV-ALQLHHQKLVPSLHSEELNPYVDFEKSPFYVQHET-----ETWKQPVIKENGEDVPYPRRAGISSFGATGSNAHIIL------------
>32_B.mori_p270_gi|112984340:24-426
--DEVYVTGVSGYFPDSDSVKHLQENLFNKVD-------------------LISSDDRRWKLAHPEIP-------------QRTGKI-NNVNKFDASFFGVHYKQAHTMDPMCRILLEKAYEAIVDAGLNPKELR---------------DTKTGVFIGA-CFSESEKTWFYEKMQ-V-NGFGITGCSRAMLANRISYWLGVTGPSYTVDSACSSSLYALEHA--------------FRAIRDGHCDA---AIVGGSNLCLHPFVSLQFSRLGVLSPD------GKCKSFDNSANGYARSEAIVVCFLQ-------------KAKDSRRVYAQLLHAKTNCDGYKEQGITYPAGHIQKLLLREFYEECSIPPSELEFVEAHGTGTRVGDPEELLAIDEIFCTGRS---------GPLLLGSIKSNLGHSEPASGLCSIAKM-CIAYTTGYIPPNLNYSIPREGVSALVDGRMNVITD-----KQAWN------------RGMSGINSFGFGGANAHVLL------------
>33_H.sapiens_Type_1_FAS_gi|1049053:4-403
----VVIAGMFGKLPESENLQEFWDNLIGGVD-------------------MVTDDDRRWKAGLYGLP-------------RRSGKL-KDLSRFDASFFGVHPKQAHTMDPQLRLLLEATYEAIVDGGINPDSLR---------------GTHTGVWVGV-SGSETSEALSRDPET-L-VGYSMVGCQRAMMANRLSFFFDFRGPSIALDTACSSSLMALQNA--------------YQAIHSGQCPA---AIVGGINVLLKPNTSVQFLRLGMLSPE------GTCKAFDTAGNGYCRSEGVVAVLLT-------------KKSLARKVYTTILNKGTNTDGFKEQGVTFPQ-DIQEQPIRSLYQSAGVAPESFEYIEAHGPGTKVGDPQERNGITRALCATRQ---------EPLLIGSTKSNMGHPEPASGLDALAKV-LLSLEHGLWAPNLHFHSPNPEIPALLDGRLQVVDQ-----PLPVR------------GGNVGINSFGFGGSNMHIIL------------
>34_A.terreus_Type_1_PKS_gi|4959952:12-428
--PIAMVGMGCRFGGGATDPQKLWKLLEEGGS-----------------AWSKIPPSR-FNVGGVYHP---NGQRVGSMHVRGGHFLDEDPALFDASFFNMSTEVASCMDPQYRLILEVVYEALEAAGIPLEQVS---------------GSKTGVFAGT-MYHDYQGSFQRQPEA-L-PRYFITGNAGTMLANRVSHFYDLRGPSVSIDTACSTTLTALHLA--------------IQSLRAGESDM---AIVAGANLLLNPDVFTTMSNLGFLSSD------GISYSFDSRADGYGRGEGVAAIVLK---------TLPDAVRDGDPIRLIVRETAINQDGRTPAIST-PSGEAQECLIQDCYQKAQLDPKQTSYVEAHGTGTRAGDPLELAVISAAFPGQQI------------QVGSVKANIGHTEAVSGLASLIKV-ALAVEKGVIPPNARFLQPSKKLLKDTHIQIPLCSQ-----SWIPT----------DGVRRASINNFGFGGANAHAIV------------
>35_E.nidulans_Type_1_PKS_gi|972728:384-813
-----AIVSMSGRFPEAPSTDSFWDLLYKGLD-----------------VCKEVPLRR-WDVKTHVDP---SGKARNKGATRWGCWL-DFAGEFDPRFFSISPKEAPQMDPAQRMALMSTYEAMERGGIVPDTTP------------STQRNRIGVFHGV-TSNDWMETNTAQNID----TYFITGGNRGFIPGRINFCFEFSGPSYSNDTACSSSLAAIHLA--------------CNSLWRGDCDT---AVAGGTNMIFTPDGHTGLDKGFFLSRT------GNCKAFDDAADGYCRAEGVGTVFIK---------RLEDALAENDPILATILDIKTNHSAMSDSMTR-PFKPAQIDNMSALLSTAGISPLDLSYIEMHGTGTQVGDAVEMESVLSLFAPDET----FRPRDKPLYVGSAKANIGHGEGVSGVTSLIKV-LLMMKNDTIPPHCGIK-PGSRINRNYPDLPARNVHIAFEPKPWPR---------TDTPRRVLINNFSAAGGNTAVLVEDA---------
>36_C.heterostrophus_Type_1_PKS_gi|40787370:21-440
---IAIIGMSCRFSGMADTPGAFWQMLSKGMT-----------------SWSRDARDR-FKLESFWHP---RNDLSGSFNASGLHLLRQNPAAFDNDFFSISGLEAKAMDPQQRLMLELAYETFENAGLTIKALE---------------KSKTGVYCAS-TYQDYDQILGRDPEL-S-AKYRFTGTGASMLANRISYFFDLRGPSMTIDTACSSTLVAIHEA--------------CSALRMGEIDQ---ALIGGVNLILDPDKLMVQSSMQFLSPD------GRCYSFDARASGYSRGEGVAGIMLK---------PLSKALKDRDTIRAILRGTSVVSDGKTLGITM-PSMDSQVEAITRAYEQAGLVLADTTYIEAHGTIA--GDKAEALAFTTTIGKDRR---------EKIIVGSVKSNLGHIENASGLASVIKT-VLMIENGVIPPVPTFEKSSEQLPVDQMGITIPREA-----ILWPA----------GTHKRASINSTGYGGTTCHAIVEAP---------
>37_G.fujikuroi_Type_1_PKS_gi|8216960:346-774
----IAIIGFSGRFPEADNLDEFWDLLIRGLD-----------------VHKPVPEER-FARDHYDPT----GQRKNTSQVQYGCWL-KSAGYFDTQFFHMSPKEAMQTDPAQRLALLTAYEALEMAGVVPDRTP------------STQRNRVGVYYGT-TSNDWGEVNSSQDVD----TYYIPGANRAFIPGRVNYFFKFTGPSIAVDTACSSSLAAINLA--------------ITSLKNRDCNT---AIAGGTNVMTNPDNFAGLDRGHFLSRT------GNCKAFNDGADGYCRADGIGTLILK---------RLPDAIADSDPIFGVILGAHTNHSAESVSITR-PLADAQEYLFKKLLNETGIHPHDVSYVEMHGTGTQAGDAVEMRSVLNSFAFDHS-----RPRDKSLYLGSVKANVGHAESASGVLAIIKV-LLMMQKNTIPPHCGIKTKINQGFPKDLDHRGVRIALKDSVDWSRP---------EGGKRRVLVNNFSAAGGNTSLLLED----------
>38_C.heterostrophus_Type_1_PKS_gi|40787372:13-433
-EPLAIVGLATRFPQEAYNTEQLWQFLLAKRC-----------------AHTPIPEGR-MGPGHYHPD----PEHGGTHAVAGGHFLAEDPAYFDSSFFGITKGEAMSLDPQQRVVLENVYLALENSGFTLEQVA---------------GSNTSVYVSG-FNHDHLAILNSDPET-T-LRHRVTGLTNSMHSNRVSWFFDLKGPSVTIDTACSSSMAALHLG--------------SQSLRTGESDM---SIITGVTILNYPGDVNGMSHQGFLSPD------GRCFSFDHRANGFARGEGAGTVIVK---------RLSDALRNGDTIRAVVRGTGINQDGRTPGLTL-PSSDAQERLIRTTYASAGLNFDDTTLVEAHGTGTKQGDAIEARGIAQAFKSRRK--------DKPLYLGSVKASVGHLEGAAGVAGIIKS-VLALENGVIPPQANFEKANPKIPFQKWNLSIADKA-----VPWPT----------QGLRRVSINSFGVGGTNAHAIL------------
>39_C.lagenarium_Type_1_PKS_gi|1890305:385-814
-----AIVGMAGRFPDAASHEKLWELLAKGLD-----------------VHRVVPADR-FPVATHYDI---TGKAVNTSHSQYGCWI-ENPGYFDPRFFNMSPREAFQTDPMQRMALTTAYEALEMCGYVPNRTP------------STRLDRIGTFYGQ-TSDDWREINAAQEVD----TYYITGGVRAFGPGRINYHFGFSGPSLNVDTACSSSAAALNVA--------------CNSLWQKDCDT---AIVGGLSCMTNPDIFAGLSRGQFLSKT------GPCATFDNGADGYCRADGCASVIVK---------RLDDALADKDNVLAVILGTATNHSADAISITH-PHGPTQSILSRAILDDAGVDPLDVDYVEMHGTGTQAGDGTEMVSVTNVFAPADR----KRPADRPLYLGAVKSNIGHGEAASGVTALTKV-LMMMRKNAIPPHVGIKKEINKTFPKDLSERNVNIAFHLTPFKRRD----------GKPRRIFVNNFSAAGGNTGLLLEDA---------
>40_G.moniliformis_Type_1_PKS_gi|40806907:60-480
---IAVIGVSGRFPGDATSPRHLWDLLKEGRN-----------------ALSDVPESR-FNIDGFYHP---DGGRAGTLNTKQGYFLKSDVDKFDAGFFSITPEEARGMDPTQRILLELAYEGLENAGLKIDEVA---------------NQHMSCYIGACQHDYWDLQAYDMDSA---PKYTATGTGPALLSNRISWFFNLKGPSVTIDTACSSTLTALHLA--------------GQSIRNGESDS---ALVGGLGLHLLPNFGVFMSSMSFLSAD------NKCHSFDASANGYARAEGGGFVVLK---------RLDKALADGDTIRAVLRSTGSNQDGRTLGITQ-PSASRQEELIRATYASAGLTFDKTNFFEAHGTGTKVGDPIECSVIGNVFGKTRE---------RPVYVGSVKSNIGHLEGASGLAGLVKT-IYSLESGVISPTYGLENVNPKIKLDEWKINLPTEK-----IKWPA-----------GLRRASINSFGYGGANAHAVLDDA---------
>41_M.pusilla_type_1_FAS_gi|303274010:800-1204
---------------------------------------------------TSVPMTR-WDIDQYVDH-TGNFNISNVNTVRHAAFFQAHVGECDPDVIGMGTAEVLAIDPTHRLLTEHAMTALIGGEKYSQAIF------------PSCSDTISVYVGC-MWQEYEHVVTNVLSI-DLGPALTTGSSLSFLAGRVSFTLNLRGECAAIDTACSSSMVAMHFG--------------HESMRTHLA-----SLVSGVSLMLLLDTHAQICQLGALSPT------GRCKTLDMTADGYGRGEGCVVFVVR---ALSDLISNVATVMLATHARCGIAGTAVNQDGRSSSLTT-PNGASQQALLRIAATRANT--ERLSSVTIHGTATPLGDPIEVAALSAVFCIVSQ---NGDVTNFPLHIQAPKSVLGHLEGAAGTHAILKT-ISAMNAASVSPIAHLRTISTHVVSAFGGETLKVPS-----ERAAY-------SLSSSNSSYGVSAFGMSGVNSHSVI------------
>42_S.erythraea_Type_1_PKS_gi|134100671:35-458
-EPIAVVGMACRYPGGVGSPEDLWRVVAEGRD-----------------VISGFPGDRGWDVEGLFDP---DPDRAGKSYVREGGFL-HDAAGFDAGFFGISPREALAMDPQQRLLLETSWEAFERAGIDVHRLQ---------------GSRTGVFVGS-GTQDYGMLVSAAGED-L-EGYLLTGNALSVLSGRISYTYGLEGPAVTVDTACSSSLVALHLA--------------CQSLRRDECSL---ALAGGVSVLSTPAGFVEFSRQRGLAPD------GRCKSFASAADGTAWSEGVGLLVVE---------RLSDARRLGHPVLAVVRGSAVNQDGASNGLTA-PNGPSQERVIHQALTSARLSSAEVDAVEAHGTGTPLGDPIEAHALLATYGQNRP-------AGHPLWLGSVKSNIGHSGAAAGVAGVIKM-VMAMQAGVLPRTLHVDEPSSEVDWSSGAVSLLTEH-----VRWPG---------ADRPRRAGVSAFGVGGTNAHVLV------------
>43_Nodulisporium_sp_Type_1_PKS_gi|5052967:386-814
-----AIVGMAGRFPDSASHEALWELLEKGID-----------------AHRVIPADR-FPVDTHYDP---TGKAINTSHTPYGNWI-ENPGHFDPRFFNMSPREAFQTDPMQRLALTTAYEALEMSGYVPNRTP------------STRLDRIGTFYGQ-TSDDWREINAAQEVD----TYYITGGVRAFGPGRINYHFGFSGPSLNIDTACSSSAAALQVA--------------CTSLRAKECDT---AIVGGLSCMTNSDIFSGLSRGQFLSKE------HNCNTFDNDADGYCRADGCASVIVK---------RLDDALADKDNILAVILGTQTNHSADAISITH-PHGPTQSILSSSILDEAGVDPLDVDYVEMHGTGTQAGDGTEMVSVTDVFAPANR----HRPADRPLYLGAVKANVGHGEAASGVTALIKV-LMMLKKNAIPPHIGIKKEINKTFPKDLGERGVNIAFHKTPFTRKD----------GKPRKVFVNNFSAAGGNTGLLLEE----------
>44_S.atroolivaceus_Type_1_PKS_gi|26541536:1765-2185
----IAVIGMSGRFPGAEDLDAFWENIAAGRD-----------------SFTEVPAQR-WDVGPVFDA---DRLVPDRTYSKWAAML-PEVGRFDAAFFNHSPLEAEVMDPQQRLFLEQSWAALEHAGYAVGADD---------------RTSCGVFVGC-APGDYSTLLTEAGRA-D-TGHAFLGTTSSLLPARIGYFLNLDGPTMAVDTACSSSLVAVHLA--------------ADSIRRGECAM---ALAGGVALMVTPQLHVRASKVGMLSPR------GTCVPFDASADGTVLGEGVGAVVLK---------RLDRAVADGDHIHGVIKATGVNGDGRTNGITA-PSALSQAALIADVHRRAGVGADDIGYVEAHGTGTALGDPIEVRALTEVFRRSTD-------RSGYCGIGTVKANIGHTTMAAGIAGLLKT-LLALRHSELPPAPAFDTPNPKTELDSSPFFVVRDR-----QEWEP--------GPGGQRIATVSSFGFSGTNAHAVL------------
>45_S.hygroscopicus_Type_1_PKS_gi|302545319:4116-4532
-------GMSCRYPGGVTTPEELWQLVTGATD-----------------AISPFPADRGWDLDALYSD---DPDQVGTSYTREGGFL-HDAAEFDPDFFGINPREAMAMDPQQRLLLETSWEAFERAGIDPTAVR---------------GSRTGVFAGV-MYHDYLTRLTAVPEG-L-EGYLGTGGAGSIASGRVAYTFGLEGPAVTIDTACSSSLVALHLA--------------AQALRNGECSL---ALAGGVTVMATPDTFVDFSRQQGLSTD------GRCKSFAASADGTGWAEGAGMLLVE---------RQSDARKNGHQVLAVVRGSAVNQDGASNGLTA-PNGPSQQRVIREALTSARLTTADVDVVEAHGTGTTLGDPIEAQALLATYGRERP-------EGQPLWLGSLKSNIGHTQAAAGVAGIIKM-IMAMRHGVLPQTLHVDEPTPHVDWASGDLELLTDA-----RPWPE---------LGRPRRAAVSSFGVSGTNAHTI-------------
>46_M.aurantiaca_Type_1_PKS_gi|302866943:37-462
---IAIVAMSCRYPGGVASPEQLWDLVAAGGD-----------------AIGGFPTDRGWDLDNLYDP---DADRAGRSTTREGGFL-YDAADFDAEFFGISPREAVAMDPQQRLLLETSWEAFEHAGIAPASMR---------------GQKVGVFVGT-AANGYGMGPQSEAEG-ADEGYLLTGTATSVVSGRIAYALGLEGPAVTVDTACSSSLVALHLA--------------CQALRQGDFDL---ALAGGVCVMATPGPFVGFSRQRGLAPD------GRCKSFAAAADGTGWSEGVGILLVE---------RLSDAQRKGHPILAVIRGSAVNQDGASNGLTA-PNGPAQQRVIRQALANARLTTADVDAVEAHGTGTVLGDPIEAQALLATYGRDRP-------ADRPLLLGSIKSNIGHSQSAAGVAGVIKM-VMAMRHGLVPSTLHVDEPTPKVDWSAGEVSLVTEA-----TPWPA---------TDRPRRAAVSSFGISGTNAHTIIEEP---------
>47_M.aurantiaca_Type_1_PKS_(2)_gi|302866943:1593-2014
-DPIVIVGMSCRYPGGVANPDDLWDLVATGRD-----------------GISGFPDDRHWDMGRLLAV---DADGQPVSHTREGGFV-DGATTFDPGFFGISPREAVAMDPQQRLLLEASWEAMEQAGIDPDELR---------------GTRTGVFVGA-SPSGYGTTDTPAELA----GYQLTGGAHSVISGRVSYTFGLEGPAVTVDTACSSSLVAVHLA--------------AQALRGGECDM---ALAGGVTVMVTPGAFVEFSRQGGLAPD------GRCKSFAADADGTGWSEGVGVLLVQ---------RLSDARRQGRQVLAVLAGSAVNQDGASNGLTA-PNGPAQQRVIRQALANARLTTADVDAVEAHGTGTTLGDPIEAQALLATYGQGRP-------ADRPLLLGSIKSNIGHSQAAAGVAGMIKM-VQAMRYGLLPRTLHLDEPTPHVDWSSGAVSLLTEA-----RPWPA---------VDRPRRAAVSSFGISGTNVHLIL------------
>48_S.caelestis_Type_1_PKS_gi|2558838:1009-1430
---IAVIGIGCRFPGGVATPDDLWELVASGTD-----------------AISTFPTDRGWDLDGLYDP---DPSTPGKSYVRHGGFL-HDAAQFDAEFFGISPREATAMDPQQRLLLETSWEALERAGVVPESLR---------------GGRTGVFVGT-TAPEYGPRLHEGTDG-Y-EGFLLTGTTASVASGRIAYALGTRGPALTVDTACSSSLVALHLA--------------VQSLRRGECDL---ALAGGTTVMSGPGMFVEFSRQRGLAPD------GRCKAFSADADGTAWAEGVGMLLVE---------RLSDAERLGHRVLAVVRGTAVNQDGASNGLTA-PSGPAQQQVIRDALSDAGLSADDIDAVEAHGTGTALGDPIEAGALLATYGHPKR--------QTPVWLGSLKSNIGHTQAAAGIAGIIKM-VQALRHDTLPRTLHADHPSSKVDWDAGPLQLLTDA-----RPWPA--------DPDRPRRAGISAFGVSGTNAHVVL------------
>49_M.aurantiaca_Type_1_PKS_gi|302866943:3348-3771
-EPIAIVGMACRYPGGVTNPQQLWDLVAAGAD-----------------GIGEFPTDRGWDLDRLFHP---DPDNPGTSYTRHGGFL-YGAAEFDPDFFGISPREAIAMDPQQRLLLEASWETFESAGLDPSRLR---------------GSRTGVFAGL-MYHDYASGVQDLPEG-V-GGYLGTGTSGSVLSGRVAYTFGLEGPAVTVDTACSSSLVALHLA--------------VQALRGGECDL---ALAGGVTVMATPGTFIEFSRQRGLSAD------GRCKSFAASADGTGWSEGVGVLLVE---------RLSDARRNGHRVLAVVRGTAVNQDGASNGLTA-PNGPSQQRVIRQALANARLTAADVDAVEAHGTGTTLGDPIEAQALLATYGQDRP-------ADRPLWLGSVKSNIGHTQAAAGAAGIIKM-IMAMRHGVLPSTLHVDEPSPHIEWSAGAVSLLTEA-----RDWPA---------AGRPRRAAISSFGVSGTNAHVII------------
>50_N.crassa_Type_1_PKS_gi|164426746:244-675
-----AIVGMAGRFPDAANHEKLWELLEKGLD-----------------VHRLVPPDR-FDIKTHYDP---TGKAINTSHTPYGCWI-EQPGLFDPRFFNMSPREAFQTDPMQRMALTTAYEALEMSGYVPNRTP------------STRLDRIGTFYGQ-TSDDWREINAAQEVD----TYFITGGVRAFGPGRINYHFGFSGPSLNIDTACSSSAAALQVA--------------CTALWARDCDT---AIVGGLSCMTNPDIFSGLSRGQFLSKK------GPCATFDNEADGYCRGDGCASVVVK---------RLEDAQADNDRVLAVVLGTATNHSADAISITH-PHGPTQSTLSQAILDDAGVDPHDVDYVEMHGTGTQAGDGTEMVSVTNVFAPAQR----KRPQDRPLYLGAIKANVGHGEAASGITALCKV-LLMLHKNAIPPHVGIKKGSIINKTFPKDLSDRNVNIAFHLTPFKR--------RDGKPRRVFINNFSAAGGNTGILVEDA---------
>51_S.hygroscopicus_Type_1_PKS_gi|302545319:2307-2720
--------MSCRFPGGVHTPEALWQLLEAGTD-----------------VISGMPTDRGWDLASLYNP---DPDVEGTSYAREGGFL-HDAADFDPAFFGISPREALAMDPQQRLLLETSWEAFERAGIDPATLR---------------GSTAGVFVGT-NGQDYLSLLLSDSQG-L-EGHMGTGNAASVISGRLAYTFGLEGPAVTIDTACSSSLVALHSA--------------IQALRGGECSL---ALAGGVTVMSTPGVFVDFSRQRGLAED------GRIKAFAAGADGTGWGEGVGMLLVE---------RLSDARRNGHPVLALVRGTAVNQDGASNGLTA-PNGPSQQRVIRAALAGAGLSAAEVDAVEAHGTGTRLGDPIEAQALLTTYGQDRE-------ADRPLLLGSVKSNLGHTQAAAGVAGVMKM-VLAMRHGVLPRTLHVDEPTPHVDWSAGELELLTEA-----REWPR---------TDHPRRAGVSSFGFSGTNAH---------------
>52_S.hygroscopicus_Type_1_PKS_gi|302545319:823-1245
-DPIAIVAMGCRYPGDVRSPEDLWQLVATDAD-----------------AITGFPVNRNWETQWTDED----ADAATSDYARSGGFL-HDADLFDASFFGISPREALAMDPQQRLLLETSWEVFERAGIDPDALR---------------GSSVGVFVGA-AYSGYDAGLEQAGAE-V-AGHVMTGNAGSVMSGRIAYALGLEGPAVTVDTACSSSLVALHWA--------------IQALRQGECTM---ALAGGVTVMTTPGHFTEFGRQGGLAAD------GRCKAFASGADGTGWGEGVGMLLVE---------RLSDARRNGHQVLAVVRGSAVNQDGASNGLTA-PNGPSQQRVIRQALTGAGLSAGDVDAVEAHGTGTTLGDPIEAQALLATYGQNRE-------ADLPLWLGSVKSNIGHAQAAAGVAGIIKM-VMAIRHGMLPRTLHVDAPSPHVDWADGAVSLLTEA-----QEWPE---------TGRPRRAGVSSFGISGTNAHTII------------
>53_S.viridochromogenes_Type_1_PKS_gi|302549654:1187-1611
---IAIVGMACRYPGGVSSPEDLWRLVAGGVD-----------------AVSEFPSNRGWDLEGLFDP---DPERVGTSYTRHGGFL-HDADLFDPEFFGMSPREATAADPQQRLLLETAWETFEDAGIDPTSLR---------------GTATGVFTGA-MYDDYAARAVAKPGE-Y-EGFLLAGNLSSVISGRVAYTYGLEGPAVTVDTACSSSLVALHLA--------------AGALRSGECDL---ALAGGVTVMSQPTTFVEFSRQRGLSAD------GRCKAFSAGADGTGWSEGVGLLLVE---------RLSDARRLGHRVLAVVRGSAVNQDGASNGLTA-PHGPSQERVIRAALAGAGLSGSDVDVVEAHGTGTRLGDPIEAQALLNTYGQDHT-------DERPLWLGSLKSNIGHAQAAAGVGGVIKM-VQAMRHGVLPKSLYADEPTSVVDWTDGAVELLAEA-----REWPA---------VDRPRRAGVSSFGISGTNAHVIIEQA---------
>54_S.atroolivaceus_Type_1_PKS_gi|26541536:934-1348
---------VAGRYPEAEDLEAFWRNLAEGRD-----------------CVGEVPADR-WDHAAYYDP---ERGKEGRTYGRRGGFL-DGVDRFDAASFGISRREAELMDPQERLFLTVGRQAVENAGYRPEELA---------------RTRVGVFAGV-MWNHYQLCTDGSAEP------VAPTALHCSVANRLSYCLDLSGPSMAVDTACSSSLTSLHLA--------------VESIRRGECAL---AVAGGVNVAAHPQKYLQLAQGRFLSSD------GRCRAFGADGDGYVPGEGVGAVLLK---------PLADALADGDHVHAVIKGSFLNHSGRTSGFTV-PSPAAQATLIADALDRSGVAADSVGYIEAHGTGTALGDPIEIEGLRQAFADAGL-------APGSCAIGSVKSGIGHLESAAGIAAVTKV-LLQMRHRELVPSLHSEQPNPHIDFAATPFAVQRTR-----APWVP-------RPGSTVLRAGVSAFGAGGSNAHVLLES----------
>55_S._glaucescens_Type_2_PKS_gi|153496|
---------------MTRHAEKRVVITGIGVR-----------------APGGAGTAAFWDLLTAGRT---ATRTISLFDAAPYRSRIAGEIDFDPIGEGLSPRQASTYDRATQLAVVCAREALKDSGLDPAAVNPER---IGVSIGTAVGCTTGLDREY-ARVSEGGSRWLVDHT-LAVEQLFDYFVPTSICREVAWEAGAEGPVTVVSTGCTSGLDAVGYG--------------TELIRDGRADV---VVCGATDAPISPITVACFDAIKATSAN-NDDPAHASRPFDRNRDGFVLGEGSAVFVLE---------ELSAARRRGAHAYAEVRGFATRSNAFHMTGLK-PDGREMAEAITAALDQARRTGDDLHYINAHGSGTRQNDRHETAAFKRSLGQRAY----------DVPVSSIKSMIGHSLGAIGSLELAAC-ALAIEHGVIPPTANYEEPDPECDLDYVPNVAREQR----------------------VDTVLSVGSGFGGFQSAAVLARPKETRS----
>56_S._roseofulvus_Type_2_PKS_gi|3170577|
MNRQVAVTGIGVVAPGGIGRKPYWEQLTSGRT---------------------------------------ATRAISFFDASPFRSRIAAEVDFDPAAAGLSPREVRRMDRAAQFAVVSARESLADSGLDVADLDPHR---IGVSIGSAVGGTTSLEREY-LALSDSGRQWELDLS-YLSPHLYDAFTPSSLAREVAGVIGAEGPAAVVSTGCTSGIDSLGHA--------------RDLIAEGSADV---VLAGGTDTPISPIAVACFDAIKATSPS-NDDPAHASRPFDRERNGFVLAEGAAVLVLE---------ELGHARARDAHVYALVSGYATRCNAYHMTGLT-PHGREMAEAIRHALAESGTDPAAVDYVNAHGSGTKQNDRHETAAFKATLGERAR----------SVPVSSIKSMIGHSLGAIGSLEIAAW-ALAMEYGVVPPTANLDTPDPECDLDYVPHEARETR----------------------VDRVLSVGSGFGGFQSAMVLTRDTGARLPTA-
>57_H.sapiens_ACPS_gi|126030844:21-435
--RRVVITGIGLVTPLGVGTHLVWDRLIGGES-----------------GIVSLVGEEYKSIPCSVAAYVPRGSDEGQFNEQNFVSK----------------SDIKSMSSPTIMAIGAAELAMKDSGWHPQSEA----------DQVATGVAIGMGMIPLEVVSETALNFQTKGYNKVSPFFVPKILVNMAAGQVSIRYKLKGPNHAVSTACTTGAHAVGDS--------------FRFIAHGDADV---MVAGGTDSCISPLSLAGFSRARALSTN--SDPKLACRPFHPKRDGFVMGEGAAVLVLE---------EYEHAVQRRARIYAEVLGYGLSGDAGHITAPD-PEGEGALRCMAAALKDAGVQPEEISYINAHATSTPLGDAAENKAIKHLFKDHAY----------ALAVSSTKGATGHLLGAAGAVEAAFT-TLACYYQKLPPTLNLDCSEPEFDLNYVPLKAQEWK-------------------TEKRFIGLTNSFGFGGTNATLCI------------
>58_Glycine_ACPS_gi|7385201:57-464
--KRVVITGMGLASVFGNDVEGYYEKLLAGES---------------------------------------GITAIDRFDASKFPTRFGGQIRGFSAEGYIDGKNDRRLDDCLRYCIVAGKKALENADLAPDNHS--------KIDKERAGVLVGSGMGGLTVFSDGVQALIEKGHRKITPFFIPYAITNMGSALLGIDLGFMGPNYSISTACATSNYCFYAA--------------ANHIRRGEADL---MIAGGTEAAIIPIGLGGFVACRALSQR-NDDPKTASRPWDKERDGFVMGEGAGVLVME---------SLEHAMKRGAPIIAEYLGGAVNCDAYHMTDPR-SDGLGVSTCIQSSLEDAGVSPEEVNYINAHATSTLAGDLAEINAIKKVFKDTSG-----------IKINATKSMIGHCLGAAGGLEAIAT-VKAITTGWLHPTINQFNPEPAVDFDTVANVKQQHE----------------------INVAISNSFGFGGHNSVVAF------------
